# Supplementary material for: Species partitioning in a temperate mountain chain: Segregation by habitat vs. interspecific competition
Source: Ecol Evol. 2017 Mar 19;7(8):2685–96. doi: 10.1002/ece3.2883 (PMC5395447; doi:10.1002/ece3.2883)
Supplement: Supplementary file 2 [file ECE3-7-2685-s002.R]

####Title: Species partitioning in a temperate mountain chain: segregation by habitat vs. interspecific competition ####
####Authors:
Bastianelli G.¹*, Wintle B. A.², Martin L.², Seoane J.³, and Laiolo P.¹
¹Research Unit of Biodiversity (UO, CSIC, PA), Universidad de Oviedo, 33600 Mieres, Spain.
² School of BioSciences, The University of Melbourne, Parkville, Vic. 3010, Australia.
³ Terrestrial Ecology Group, Departamento de Ecología, Universidad Autónoma de Madrid, 28049 Madrid, Spain.
* Corresponding author: bastianelligiulia.uo@uniovi.es####

##########################
########Appendix S3########
##### Fitting JSDM  ######
##########################
##########################

###Required packages###
library(R2jags)
library(parallel)
library(random)
library(abind)
library(MCMCpack)
library(MASS)
library(mclust)
library(ggmcmc)
library(jagstools)

######################
##### load data ######
######################
###Over the current code, the dataframe (OUR_DATA) refers to a table where the first two columns contains the occurrence data for each species of the congeneric pair (we called them Species1 and Species2), in all the other columns (from the column number 3 to the column number 11) there are the predictors.
###All the predictors were previously centred and scaled by their standard deviations by using the r function "scale".
###The predictors inserted as quadratic terms were considered calculating the orthogonal polynomials by using the r function "poly".
data<-read.table(OUR_DATA.csv)


##########################
##### specify model ######
##########################
cat(c('model', capture.output(body(function() {
  
  for (sites in 1:n.sites) {
    Z[sites, 1:n.species] ~ dmnorm(Mu[sites, ], Tau[, ])
    for (species in 1:n.species) {
      Mu[sites, species] <- inprod(Beta.raw[species, ], X[sites, ]) 
      Occur[sites, species] ~ dbern(p[sites, species])
      p[sites, species] <- step(Z[sites, species])
    }        
  }
  
  for(species in 1:n.species) {
    for(k in 1:K) {
      Beta.raw[species, k] ~ dnorm(0, .001)#dnorm(mu.raw[k], tau[k]) #betas are unscaled because latent variable model
      Beta[species, k] <- Beta.raw[species,k] / sqrt(covar[species, species])  #divide by the square root of the diagonal elements
    }
  }
  
  ## environmental and residual correlation
  for(i in 1:n.species){  # only record the correlation coeffs once; no need for diagonals - all equal to 1
    for(j in 1:n.species){
      corr[i, j] <-  covar[i, j] / sqrt(covar[i, i] * covar[j, j])
    }
  }
  
  for (i in 1:n.species) {
    env_sigma_[i] <- sqrt(EnvSigma[i, i])
    for (j in 1:n.species) {      
      EnvSigma[i, j] <- sum(EnvSigma1[, i, j]) + sum(EnvSigma2[, , i, j])
      
      envcorr[i, j] <- EnvSigma[i, j] / (env_sigma_[i] * env_sigma_[j])
      for (k in 2:K) {
        EnvSigma1[k - 1, i, j] <- Beta[i, k] * Beta[j, k]
        for (m in 2:K) {
          EnvSigma2[k - 1, m - 1, i, j] <- Beta[i, k] * Beta[j, m] * ifelse(m != k, covx[k, m], 0)
        }
      }
    }
  }
  covar <- inverse(Tau)
  Tau ~ dwish(Omega[ , ], df) 
}

))), file=(ModelFile <- tempfile()))

## Function to sensibly intialise Tau, Z, Beta.raw, mu.raw and sigma.raw (function taken from JSDM paper (Pollock et al., 2014))##
inits <- function() {
  Tau <- rwish((df), Omega)
  Sigma <- solve(Tau)
  Z <- abs(t(replicate(n.sites, mvrnorm(1, rep(0, n.species), Sigma))))
  Z <- ifelse(as.matrix(Occur), Z, -1 * Z)
  Sigma <- mvnXXX(Z)$parameters$variance$sigma[, , 1]
  Beta <- t(sapply(seq_len(ncol(Occur)), 
            function(x) {unname(coef(glm(Occur[, x] ~ X[, -1], 
                                        family=binomial(link=probit))))}))
  Beta.raw <- Beta * sqrt(diag(Sigma))
  
  return(list(Tau=solve(Sigma), Z=Z, Beta.raw=Beta.raw))
}

######################################
####### parameters to monitor ########
######################################
parameters <- c('Beta', 'corr','envcorr')

######################################
############# prep data ##############
######################################

##Specify occurence data##
Occur <- data[,1:2] ##e.g. The occurrence data of Species 1 and Species 2 are placed in the columns number 1 and 2, respectively
names(Occur)
##Specify environmental predictors##
X<-data[,3:11] ##e.g. The environmental predictors are placed from the column number 3 to the column number 11.
names(X)
##Number of environmental predictors
n.env<-ncol(X)
##Number of sites in Occur
n.sites = nrow(Occur)

##Number of modelled species
n.species = ncol(Occur)

##Number of covariates
K=n.env+1
K
# Ascertain X is a matrix
X = as.matrix(cbind(rep(1, n.sites), X), ncol=K)

##initial matrix for correlations
Omega = diag(n.species)
df<-n.species+1

#################################
########## fit model ############
#################################
covx<-cov(X)
fit <- jags(data=c('n.species',  'n.sites', 'K','Occur', 'X','Omega', 'df', 'covx'), inits=inits, model.file=ModelFile, n.chains=3, 150000, parameters.to.save=parameters)
##250.000 iterations for buntings
jagsresults(fit,'envcorr')
jagsresults(fit,'corr')
jagsresults(fit,'Beta')

######################################################
##### convert fitted model to mcmc for plotting ######
######################################################
S<-ggs(as.mcmc(fit)) #convert jags object to mcmc object and then ggs object to use with ggmcmc plotting functions

###############################################
##### using ggmcmc to get diagnostic plots ####
###############################################
ggs_density(S, family='Beta\\[1,.\\]') #Beta[1] #density plots of Beta 1
ggs_density(S, family='Beta\\[2,.\\]') #Beta[2] #same for Beta 2
ggs_traceplot(S, family='Beta\\[2,.\\]') #Beta[2] #traceplots to look for convergence and chain mixing

#####################################################################################
##### the below line of code saves out a pdf file with the specified plot types #####
#####################################################################################
ggmcmc(S, file="modelplots.pdf", plot=c('ggs_traceplot', 'ggs_density'), param_page=8)
