# Supplementary material for: Species partitioning in a temperate mountain chain: Segregation by habitat vs. interspecific competition
Source: Ecol Evol. 2017 Mar 19;7(8):2685–96. doi: 10.1002/ece3.2883 (PMC5395447; doi:10.1002/ece3.2883)
Supplement: Supplementary file 3 [file ECE3-7-2685-s003.R]

####Title: Species partitioning in a temperate mountain chain: segregation by habitat vs. interspecific competition ####
####Authors:
Bastianelli G.¹*, Wintle B. A.², Martin L.², Seoane J.³, and Laiolo P.¹
¹Research Unit of Biodiversity (UO, CSIC, PA), Universidad de Oviedo, 33600 Mieres, Spain.
² School of BioSciences, The University of Melbourne, Parkville, Vic. 3010, Australia.
³ Terrestrial Ecology Group, Departamento de Ecología, Universidad Autónoma de Madrid, 28049 Madrid, Spain.
* Corresponding author: bastianelligiulia.uo@uniovi.es####

###########################
#######Appendix S4##########
#Cross-validation analysis#
###########################
###########################

##The analisys is composed by two parts:

##(1) Splitting the data in k = 5 equal sized subsets. 

##(2) Running the cross validation analysis with the K-folds created in point (1)


###(1) Splitting the data in k = 5 equal sized subsets. 

####################################
######   Required packages    ######
####################################
library(plyr)

###################################
######   Setup parameters    ###### 
###################################
###Over the current code, the dataframe (OUR_DATA) refers to a table where the first two columns contains the occurrence data for each species of the congeneric pair (we called them Species1 and Species2), in all the other columns (from the column number 3 to the column number 11) there are the predictors.
###All the predictors were previously centred and scaled by their standard deviations by using the r function "scale".
###The predictors inserted as quadratic terms were considered calculating the orthogonal polynomials by using the r function "poly".
data <-read.table(OUR_DATA.csv)
str(data)                  
nk <- 5 #foldsize = 1/nk   # This is the number of folds the input data will be divided into
kfold_fit <- list()         
kfold_validate <- list()   

#################################
######   create k-folds    ######
#################################

## We create the data to fitting model (kfold_fit) and the data to validate the model (kfold_validate) by means of a sample without replacement.
                                                    
createFolds <- function(x,k){
  n <- nrow(x)
  x$folds <- rep(1:k,length.out = n)[sample(n,n)]
  x
}
                   
folds <- ddply(data,.(Species1, Species2),createFolds,k = nk)
for(ii in 1:nk){
  kfold_validate[[ii]]<-folds[folds$folds==ii,] ## Define OUR_VALIDATION_DATA for each k-fold
  kfold_fit[[ii]]<-folds[folds$folds!=ii,] ## Define OUR_FITTING_DATA for each k-fold
  print(colSums(folds[folds$folds==ii,c(1,2)],na.rm = T))## column number of species
}

names(kfold_validate) <- paste0('kfold_validate',1:nk)                       
names(kfold_fit) <- paste0('kfold_fit',1:nk)                      
sapply(names(kfold_validate), 
       function (x) write.csv(kfold_validate[[x]], file=paste0(x, ".csv"))) ## Create the data used for JSDM validation
sapply(names(kfold_fit), 
       function (x) write.csv(kfold_fit[[x]], file=paste0(x, ".csv"))) ## Create the data used for JSDM fitting

###(2) Running the cross validation analysis

####################################
######   Required packages    ######
####################################
library(R2jags)
library(parallel)
library(random)
library(abind)
library(MCMCpack)
library(MASS)
library(mclust)
library(ggmcmc)
library(jagstools)
library(pROC)
###############################
#### Load and specify data ####                             
###############################

##Specify columns where occurence data are
pres.col <- c(1,2)##e.g.The occurrence data of Species1 and Species2 are placed in the columns number 1 and 2, respectively
n.species <- length(pres.col)

##Specify columns where environmental predictors are
env.col  <- c(3:11)##e.g.The environmental predictors are placed from the column number 3 to the column number 11.

##env.var <- length(env.col)
foldindex  <- c(1:5)
out.name <- 'OUR_MODEL1_CROSSAN'

## Calculate AUC for each k-fold and species

auc <- matrix(rep(NA,(length(foldindex)*n.species)),ncol=n.species)
colnames(auc) <- colnames(read.csv('kfold_validate1.csv'))[pres.col]

for(fold in foldindex) {

out.name    <- paste(out.name,'fold',fold,sep='_')
in.fit      <- read.csv(paste0('kfold_fit',fold,'.csv')) # call k-folds to use in order to fit the JSDM model (kfold_fit)
in.validate <- read.csv(paste0('kfold_validate',fold,'.csv')) # call k-folds to use in order to validate the JSDM model (kfold_validate)
  
  source('JSDM_CODE_modified_for_CVA.R') ## This is the same code used in the Appendix 3 but modified in order to run the Cross-validation analysis. Such modified                                          ## code is shown in Appendix 5)
  
  rm(fold)
}

auc

## Calculate the AUC mean value and corresponding standard deviation
auc.mean<-sapply(1:n.species, function(x) mean(auc[,x]))
auc.mean
auc.sd<-sapply(1:n.species, function(x) sd(auc[,x]))
auc.sd
