# Supplementary material for: Species partitioning in a temperate mountain chain: Segregation by habitat vs. interspecific competition
Source: Ecol Evol. 2017 Mar 19;7(8):2685–96. doi: 10.1002/ece3.2883 (PMC5395447; doi:10.1002/ece3.2883)
Supplement: Supplementary file 4 [file ECE3-7-2685-s004.R]

####Title: Species partitioning in a temperate mountain chain: segregation by habitat vs. interspecific competition ####
####Authors:
Bastianelli G.¹*, Wintle B. A.², Martin L.², Seoane J.³, and Laiolo P.¹
¹Research Unit of Biodiversity (UO, CSIC, PA), Universidad de Oviedo, 33600 Mieres, Spain.
² School of BioSciences, The University of Melbourne, Parkville, Vic. 3010, Australia.
³ Terrestrial Ecology Group, Departamento de Ecología, Universidad Autónoma de Madrid, 28049 Madrid, Spain.
* Corresponding author: bastianelligiulia.uo@uniovi.es####

#############################################
################Appendix S5###################
##Source called in crossvalidation analysis:#
########"JSDM_CODE_modified_for_CVA" ########
#############################################
#############################################

### We specified occurrence data and environmental predictors for both fitting data (kfold_fit) and validation data(kfold_validate)and we replaced that in the body of the JSDM code###

## Specify the number of census plots in OUR_VALIDATION_DATA.csv
n.sites.v = nrow(in.validate)

## Specify the number of census plots in OUR_FITTING_DATA.csv 
n.sites.f = nrow(in.fit)

## Specify the number of environmental predictors and the K parameter
n.env= length(env.col)
K=n.env+1

## Specify the occurrence column in the OUR_FITTING_DATA.csv
in.fit.pres = as.matrix(in.fit[,pres.col])

## Specify environmental predictors in the OUR_FITTING_DATA.csv 
in.fit.env = as.matrix(cbind(rep(1, nrow(in.fit)), in.fit[,env.col]), ncol=K)

## Specify the occurrence column in the OUR_VALIDATION_DATA.csv
in.val.pres = as.matrix(in.validate[,pres.col])

## Specify environmental predictors in the OUR_VALIDATION_DATA.csv
in.val.env = as.matrix(cbind(rep(1, nrow(in.validate)), in.validate[,env.col]), ncol=K)

##########################
##### specify model ######
##########################
cat(c('model', capture.output(body(function() {
  
  for (sites in 1:n.sites.f) {
    Z[sites, 1:n.species] ~ dmnorm(Mu[sites, ], Tau[, ])
    for (species in 1:n.species) {
      Mu[sites, species] <- inprod(Beta.raw[species, ], in.fit.env[sites, ]) 
      in.fit.pres[sites, species] ~ dbern(p[sites, species])
      p[sites, species] <- step(Z[sites, species])
    }        
  }
  
  for(species in 1:n.species) {
    for(k in 1:K) {
      Beta.raw[species, k] ~ dnorm(0, .001)#dnorm(mu.raw[k], tau[k]) #betas are unscaled because latent variable model
      Beta[species, k] <- Beta.raw[species,k] / sqrt(covar[species, species])  #divide by the square root of the diagonal elements
    }
  }
  
  ## environmental and residual correlation
  for(i in 1:n.species){  # only record the correlation coeffs once; no need for diagonals - all equal to 1
    for(j in 1:n.species){
      corr[i, j] <-  covar[i, j] / sqrt(covar[i, i] * covar[j, j])
    }
  }
  for (i in 1:n.species) {
    env_sigma_[i] <- sqrt(EnvSigma[i, i])
    for (j in 1:n.species) {      
      EnvSigma[i, j] <- sum(EnvSigma1[, i, j]) + sum(EnvSigma2[, , i, j])
      
      envcorr[i, j] <- EnvSigma[i, j] / (env_sigma_[i] * env_sigma_[j])
      for (k in 2:K) {
        EnvSigma1[k - 1, i, j] <- Beta[i, k] * Beta[j, k]
        for (m in 2:K) {
          EnvSigma2[k - 1, m - 1, i, j] <- Beta[i, k] * Beta[j, m] * ifelse(m != k, covx[k, m], 0)
        }
      }
    }
  }
  
  covar[1:n.species, 1:n.species] <- inverse(Tau[1:n.species, 1:n.species])
  Tau[1:n.species, 1:n.species] ~ dwish(Omega[ , ], df)
  
  ##predictions
  for (sites in 1:n.sites.v) {
    Z.p[sites, 1:n.species] ~ dmnorm(Mu.p[sites, ], Tau[, ])
    for (species in 1:n.species) {
      Mu.p[sites, species] <- inprod(Beta.raw[species, ], in.val.env[sites, ]) 
      p.p[sites, species] <- step(Z.p[sites, species])
    }        
  }
}

))), file=(ModelFile <- tempfile()))

## Function to sensibly intialise Tau, Z, Beta.raw, mu.raw and sigma.raw (function taken from JSDM paper (Pollock et al., 2014))##
inits <- function() {
  Tau <- rwish((df), Omega)
  Sigma <- solve(Tau)
  Z <- abs(t(replicate(n.sites.f, mvrnorm(1, rep(0, n.species), Sigma))))
  Z <- ifelse(as.matrix(in.fit.pres), Z, -1 * Z)
  Sigma <- mvnXXX(Z)$parameters$variance$sigma[, , 1]
  Beta <- t(sapply(seq_len(ncol(in.fit.pres)), 
                   function(x) {unname(coef(glm(in.fit.pres[, x] ~ in.fit.env[, -1], 
                                                family=binomial(link=probit))))}))
  Beta.raw <- Beta * sqrt(diag(Sigma))
  
  return(list(Tau=solve(Sigma), Z=Z, Beta.raw=Beta.raw))
}

######################################
####### parameters to monitor ########
######################################
parameters <- c('p.p')

##initial matrix for correlations

Omega = diag(n.species)
df<-n.species+1

#################################
########## fit model ############
#################################
covx <- cov(in.fit.env)
fit <- jags(data=c('n.species',  'n.sites.f', 'n.sites.v', 'K','in.fit.pres', 'in.fit.env', 'in.val.env','Omega', 'df', 'covx'), inits=inits, model.file=ModelFile, n.chains=3, 100, parameters.to.save=parameters)
##250.000 iterations for buntings

################################################################extract predictions and calculate auc per species across all folds ################
preds <- matrix(jagsresults(fit, 'p.p')[,1], ncol=n.species)
auc[fold,]<-sapply(1:n.species, function(x) auc(in.val.pres[,x] ,preds[,x]) ) 
